# Supplementary material for: Health Economics-Informed Social Return on Investment (SROI) Analysis of a Nature-Based Social Prescribing Craft and Horticulture Programme for Mental Health and Well-Being
Source: Int J Environ Res Public Health. 2025 Jul 29;22(8):1184. doi: 10.3390/ijerph22081184 (PMC12386064; doi:10.3390/ijerph22081184)
Supplement: Supplementary file 1 [file ijerph-22-01184-s001.zip]

Archive with 1 entries (1 files):
- ijerph-3635904-supplementary.pdf
